# Supplementary material for: Intestinal restriction of Salmonella Typhimurium requires caspase-1 and caspase-11 epithelial intrinsic inflammasomes
Source: PLoS Pathog. 2020 Apr 13;16(4):e1008498. doi: 10.1371/journal.ppat.1008498 (PMC7179941; doi:10.1371/journal.ppat.1008498)
Supplement: S1 Data — (XLSX) [file ppat.1008498.s008.xlsx]

## Sheet: Figure 1A
18h												72h
Cecum				Colon				Lumen				Cecum				Colon				Lumen
WT	Casp11	Casp1	Casp1-11	WT	Casp11	Casp1	Casp1-11	WT	Casp11	Casp1	Casp1-11	WT	Casp11	Casp1	Casp1-11	WT	Casp11	Casp1	Casp1-11	WT	Casp11	Casp1	Casp1-11
5868545	11174197	79537238	50167224	577428	9765258	3119815	2631146	63567739	1840000000	1240000000	584000000	1563288	2997602	91706539	67453620	1130902	10696620	4914715	7064641	32223420	4980000000	9000000000	3000000000
5925926	12527233	139000000	160000000	811748	9780343	29075805	13495277	85132730	2090000000	1240000000	798000000	2343018	5479452	104000000	94380094	1367989	25408920	15741834	8525149	339000000	6080000000	11600000000	5190000000
7256236	15716816	237000000	169000000	2414259	13139117	40560472	28137310	173000000	2370000000	1630000000	913000000	2675841	6301824	150000000	96726190	1598082	29723990	20193279	8708605	991000000	10300000000	8620000000	5340000000
8194187	25525526	399000000	204000000	2656142	17866258	51504909	34932892	217000000	2600000000	2930000000	1530000000	3584229	16908210	72727273	106000000	1730104	50904980	24660912	10036800	1370000000	12800000000	4370000000	5940000000
8961573	54794522	413000000	212000000	2775851	22662890	58123219	39289643	287000000	2630000000	4190000000	2420000000	5133470	35545020	21198830	109000000	1803752	119000000	3241281	10737630	2030000000	13500000000	3270000000	6610000000
11432192	58185414	568000000	258000000	3861127	28581124	365000000	41335979	299000000	2760000000	5200000000	2620000000	5660377	65040650	93632959	142000000	4721435	145000000	7069914	11614402	2110000000	22500000000	7660000000	7070000000
12524185	64516129	828000000	282000000	5638250	31645570	372000000	53235153	315000000	2820000000	7900000000	3280000000	6824147	127000000	17259978	179000000	7877156	159000000	1634559	13831260	2160000000	85300000000	1930000000	7280000000
41928721	67952250		314000000	6337889	31987162		55991141	516000000	3160000000		3630000000			46901173	189000000			4924376	13860010			4670000000	8670000000
55928412	112000000		326000000	19536120	69722593		60744115	667000000	3260000000		3690000000				249000000				17412940				9760000000
133000000	130000000		565000000	31158535	275000000		92148571	1210000000	4180000000		4410000000

## Sheet: Figure 1B
Casp11						Casp1
WT			Casp1-11			WT			Casp1-11
Ctrl	18h	24h	Ctrl	18h	24h	Ctrl	18h	24h	Ctrl	18h	24h
1.67966	4.00113	4.98328	0.049478	0.001945	0.000454	3.01475	0.222242	0.270846	0.002474	0.000127	2.96e-05
1.08349	3.07136	2.97242	0.188001	0.013873	0	1.462	0.167939	0.161396	0.020363	0.000871	0
0.435993	3.86596	3.81686	0.000677	0.002701	0.002628	1.13043	0.212887	0.206111	9.04e-05	0.000168	0.000169
0.80086	0.004065	6.45389	0.000767			0.407572	0.000251	0.353935	0.000198
	0.174224	5.64549					0.010691	0.308812
	3.22945	4.80696					0.181078	0.266164
	3.93408	5.01051					0.217093	0.271579

## Sheet: Figure 1D
WT	Casp11	Casp1	Casp1-11
1	3	4	4
0	0	0	2
0	0	1	4
0	0	1	6
0	0	3	2
0	1	4	3
0	0	2	4
0	1	1	0
2	4	0	2
0	0	0	7
2	0	3	0
0	0	6	0
0	1	4	7
0	3	3	5
0	0	0	2
0	0	5	1
0	0	0	2
0	2	4	1
0	0	0	0
0	0	4	2
0	4	10	1
0	0	6	0
0	0	8	0
1	0	0	1
0	1	1	1
0	0	2	1
0	0	1	2
1	1	7	5
1	1	3	1
0	0	5	1
0	0	2	5
0	0	0	6
0	1	2	4
2	1	5	4
0	0	4	5
0	1	3	1
0	1	2	4
1	1	0	6
1	1	2	2
0	1	1	1
0	1	1	5
0	1	5	3
0	1	0	3
0	0	2	1
0	0	1	3
1	2	1	1
1	1	0	0
0	0	0	2
0	1	3	2
0	0	4	5
	0		2
	1		0
	4		0
	1		3
	0		0
	0		3
	1		2
	0		4
	0		6
	2		5
	1
	0
	0
	2
	0
	2
	1
	1
	3
	3
	2
	0
	3
	0
	0
	3
	2
	2
	0
	2
	2
	0
	1
	2
	2
	0
	0
	1
	2
	0

## Sheet: Figure 1E
WT	Casp11	Casp1	Casp1-11
1	8	1	2
1	9	1	4
1	1	2	6
1	7	4	2
7	1	1	1
4	4	2	9
7	10	10	10
5	9	10	10
4	9	10	10
1	9	10	10
1	8	10	10
1	8	10	10
1	7	10	10
1	7	9	10
1	6	9	10
1	5	9	10
1	5	9	10
0	4	9	10
0	3	8	9
0	3	8	9
0	2	7	9
0	2	7	9
0	2	7	9
0	2	7	9
0	2	7	9
0	2	7	9
0	2	7	8
0	2	7	8
0	1	7	8
0	1	6	8
0	1	6	8
0	1	6	7
0	1	6	7
0	1	6	7
0	1	6	7
0	1	6	7
0	1	6	7
0	1	6	6
0	1	5	6
0	1	5	6
0	1	5	6
0	1	5	6
0	1	5	6
0	1	5	6
0	1	5	6
0	1	5	6
0	1	5	6
0	0	4	6
0	0	4	6
0	0	4	6
0	0	4	6
0	0	4	6
0	0	4	6
0	0	4	5
0	0	4	5
0	0	4	5
0	0	3	5
0	0	3	5
0	0	3	5
0	0	3	5
0	0	3	5
0	0	3	5
0	0	3	5
0	0	3	5
0	0	2	5
0	0	2	5
0	0	2	5
0	0	2	5
0	0	2	5
0	0	2	5
0	0	2	4
0	0	2	4
0	0	2	4
0	0	2	4
0	0	2	4
0	0	2	4
0	0	2	4
0	0	2	4
0	0	2	4
0	0	2	4
0	0	1	4
0	0	1	4
0	0	1	3
0	0	1	3
0	0	1	3
0	0	1	3
0	0	1	3
0	0	1	3
0	0	1	3
0	0	1	3
0	0	1	3
0	0	1	3
0	0	1	3
0	0	1	3
0	0	1	3
0	0	1	3
0	0	1	2
0	0	1	2
0	0	1	2
0	0	1	2
0	0	1	2
0	0	1	2
0	0	1	2
0	0	1	2
0	0	1	2
0	0	1	2
0	0	1	2
0	0	1	2
0	0	1	2
0	0	1	2
0	0	1	2
0	0	1	2
0	0	1	2
0	0	1	2
0	0	1	2
0	0	1	1
0	0	1	1
0	0	1	1
0	0	1	1
0	0	1	1
0	0	1	1
0	0	1	1
0	0	1	1
0	0	1	1
0	0	1	1
0	0	1	1
0	0	1	1
0	0	1	1
0	0	1	1
0	0	1	1
0	0	1	1
0	0	0	1
0	0	0	1
0	0	0	1
0	0	0	1
0	0	0	1
0	0	0	1
0	0	0	1
0	0	0	1
0	0	0	1
0	0	0	1
0	0	0	1
0	0	0	1
0	0	0	1
0	0	0	1
0	0	0	1
0	0	0	1
0	0	0	1
0	0	0	0
0	0	0	0
0	0	0	0
0	0	0	0
0	0	0	0
0	0	0	0
0	0	0	0
0	0	0	0

## Sheet: Figure 1F
WT	Casp11	Casp1	Casp1-11
1	1	1	0
1	1	0	0
1	1	1	1
1	1	1	1
1	1	1	0
1	1	1	0
1	0	1	0
1	1	1	1
1	1	0	0
1	1	0	0
1	1	0	1
1	1	0	1
1	0	0	0
1	0	1	0
1	1	1	1
1	1	0	0
1	1	0	0
0	1	0	0
0	0	1	0
1	1	1	0
1	1	0	1
1	1	0	0
1	0	0	0
1	0	1	1
0	1	0	1
0	0	0	0
0	0	0	0
1	1	1	1
1	1	0	1
1	0	1	1
1	1	0	1
1	1	0	0
1	1	0	1
1	0	0	0
1	1	0	1
1	0	0	1
1	0	0	1
0	1	0	1
1	0	0	1
1	0	0	1
1	1	0	1
1	0	1	1
1	0	0	1
1	0	0	1
1	0	1	0
1	0	0	1
1	1	0	1
1	1	0	0
1	1	0	1
1	1	0	1
	1		0
	0		0
	1		0
	1		0
	0		0
	1		0
	1		0
	0		0
	1		1
	1		0
	0
	1
	1
	1
	1
	0
	0
	0
	0
	1
	1
	1
	1
	1
	1
	1
	1
	1
	1
	1
	1
	1
	1
	1
	1
	1
	1
	0
	1
	1

## Sheet: Figure 2B
WT	Casp11	Casp1	Casp1-11
29.4118	17.6471	64.5161	65.4321
17.5676	24	37.5	43.75
21.25	24.5614	69.7674	52.6316
35.4167	12.766	60.8696	41.3043
6.57895	6.25	33.3333	41.0256
11.6279	7.69231	30	44.0678
15.6863	9.23077
7.40741	15

## Sheet: Figure 2C
WT	Casp11	Casp1	Casp1-11
0	0	0	0
0	0	0	0
0	0	1	0
0	0	1	0
0	0	2	1
0	0	2	3
0	0	3	4
0	0	3	11
0	0	3	17
0	0	3	24
0	0	3	32
0	0	4	80
0	0	4	85
0	0	5	100
0	0	5	100
1	0	6	100
1	0	6	100
1	0	6	0
1	0	7	0
1	0	7	0
1	1	8	0
1	1	10	0
1	1	11	0
1	1	14	0
1	1	20	0
1	1	0	0
1	1	0	0
1	1	0	0
1	1	0	0
1	1	0	0
1	1	0	0
1	1	0	0
1	1	0	0
1	1	0	0
1	1	0	0
1	1	0	0
1	1	0	0
2	1	0	0
2	1	0	0
2	1	0	0
2	1	0	0
2	1	0	0
2	1	0	0
2	2	0	0
2	2	0	0
2	2	0	0
2	2	0	0
2	2	0	0
2	2	0	0
2	2	0	0
2	2	0	0
2	2	0	0
2	2	0	0
2	2	0	0
2	2	0	0
2	2	0	0
2	3	0	0
2	3	0	0
2	3	0	0
2	3	0	0
2	3	0	0
2	3	0	0
2	3	0	0
2	3	0	0
3	3	0	0
3	3	0	0
3	3	0	0
3	4	0	0
3	4	0	0
3	4	0	0
3	4	0	0
3	4	0	0
3	4	0	0
3	4	0	0
3	4	0	0
3	4	0	0
3	4	0	0
3	4	0	0
3	4	0	0
3	4	0	0
3	4	0	0
3	4	0	0
3	5	0	0
4	5	0	0
4	5	0	0
4	5	0	0
4	5	0	0
4	5	0	0
4	5	0	0
4	5	0	0
4	6	0	0
4	6	0	0
4	7	0	0
4	7	0	0
4	8	0	0
4	10	0	0
4	10	0	0
4	13	0	0
4	60	0	0
4	0	0	0
5	0	0	0
5	0	0	0
5	0	0	0
5	0	0	0
5	0	0	0
5	0	0	0
5	0	0	0
5	0	0	0
5	0	0	0
5	0	0	0
5	0	0	0
5	0	0	0
6	0	0	0
6	0	0	0
6	0	0	0
6	0	0	0
6	0	0	0
6	0	0	0
6	0	0	0
6	0	0	0
6	0	0	0
7	0	0	0
7	0	0	0
7	0	0	0
7	0	0	0
7	0	0	0
7	0	0	0
7	0	0	0
8	0	0	0
8	0	0	0
9	0	0	0
9	0	0	0
10	0	0	0
10	0	0	0
10	0	0	0
10	0	0	0
10	0	0	0
11	0	0	0
12	0	0	0
15	0	0	0
18	0	0	0
22	0	0	0
24	0	0	0
37	0	0	0
38	0	0	0
0	0	0	0
0	0	0	0
0	0	0	0
0	0	0	0
0	0	0	0
0	0	0	0
0	0	0	0
0	0	0	0
0	0	0	0
0	0	0	0
0	0	0	0
0	0	0	0
0	0	0	0
0	0	0	0
0	0	0	0
0	0	0	0
0	0	0	0
0	0	0	0
0	0	0	0
0	0	0	0
0	0	0	0
0	0	0	0
0	0	0	0
0	0	0	0
0	0	0	0
0	0	0	1
0	0	0	1
0	0	0	1
0	0	0	1
0	0	1	1
0	0	1	1
0	0	1	1
0	0	1	1
0	0	1	1
0	0	1	1
0	0	2	1
0	0	2	1
0	0	2	1
0	0	2	1
0	0	3	1
0	0	3	1
0	0	3	1
0	0	3	1
0	0	3	1
0	0	4	2
0	0	4	2
0	0	4	2
0	0	4	2
0	0	6	2
0	0	6	2
0	0	6	2
0	0	6	2
0	0	6	2
0	0	6	3
0	0	6	3
0	0	7	3
0	0	7	3
0	0	7	4
0	0	8	4
0	0	8	4
0	0	8	4
0	0	8	4
0	0	9	4
0	0	9	5
0	0	9	5
0	0	9	5
0	0	9	5
0	0	9	5
0	0	10	6
0	0	10	6
0	0	11	6
0	0	11	6
0	0	11	6
0	0	11	6
0	0	11	6
0	0	11	6
0	0	11	6
0	0	12	6
0	0	12	6
0	0	12	7
0	0	13	7
0	1	14	7
0	1	14	8
0	1	14	8
0	1	15	8
0	1	16	8
0	1	17	8
0	1	17	9
0	1	19	9
0	1	20	9
0	1	22	9
0	1	22	9
0	1	22	10
0	1	23	10
0	1	25	10
1	1	25	11
1	2	26	11
1	2	27	11
1	2	29	11
1	2	30	11
2	2	31	11
2	3	31	12
2	3	31	12
3	3	33	13
3	3	35	13
4	4	36	13
4	4	39	14
4	5	42	14
5	5	48	14
5	6	62	14
6	6	63	15
7	6	67	15
8	8	84	15
11	18	99	17
16	23	100	17
17	28	100	17
22	0	3	17
37	0	7	18
70	0	16	18
0	0	42	18
0	1	0	19
0	1	0	19
1	1	0	20
1	1	0	21
1	1	0	21
1	1	0	21
1	1	0	21
1	2	0	21
1	2	0	23
2	2	0	24
2	2	0	25
2	2	0	25
2	2	0	29
2	3	0	29
2	5	0	31
2	14	0	31
2	0	0	32
2	0	0	32
2	0	0	33
2	0	0	35
2	0	0	37
3	0	0	37
3	0	0	41
3	0	0	43
3	0	0	45
3	0	0	45
3	0	0	47
3	0	0	49
4	0	0	52
4	0	0	54
4	0	0	55
4	0	0	60
5	0	0	65
5	0	0	66
5	0	0	76
5	0	0	77
6	0	0	100
7	0	0	100
8	0	0	100
11	0	0	100
14	0	0	0
32	0	1	1
46	0	1	2
0	0	1	2
0	0	1	20
0	0	1	44
0	0	2	0
0	0	2	0
0	0	3	0
0	0	3	0
0	0	4	0
0	0	4	0
0	0	4	0
0	0	5	0
0	0	5	0
0	0	6	0
0	0	6	0
0	0	7	0
0	0	7	0
0	0	7	0
0	0	7	0
0	0	9	0
0	0	9	0
0	0	9	0
0	0	10	0
0	0	10	0
0	0	10	0
0	0	11	0
0	0	11	0
0	0	12	0
0	0	12	0
0	0	12	0
0	0	13	0
0	0	13	0
0	0	13	0
0	0	15	0
0	0	16	0
0	0	16	0
0	0	17	0
0	0	18	0
0	0	18	0
0	0	18	0
0	0	19	0
0	0	19	0
0	0	21	0
0	0	21	0
0	0	26	0
0	0	32	0
0	0	32	0
0	0	32	0
0	0	32	0
0	0	33	0
0	0	34	0
0	0	36	0
0	0	39	0
0	0	49	0
0	0	51	0
0	0	55	0
0	0	57	0
0	0	78	0
0	0	86	0
0	0		0
0	0		0
0	0		0
0	0		0
0	0		0
0	0		0
0	0		0
0	0		0
0	0		0
0	0		0
0	0		0
0	0		0
0	0		0
0	0		0
0	0		0
0	0		0
0	0		0
0	0		0
0	0		0
0	0		0
0	0		0
0	0		0
0	0		0
0	0		0
0	0		0
0	0		0
0	0		0
0	0		0
0	0		0
0	0		0
0	0		0
0	0		0
0	0		0
0	0		0
0	0		0
0	0		0
0	0		0
0	0		0
0	0		0
0	0		0
0	0		0
0	0		0
0	0		0
0	0		0
0	0		0
0	0		0
0	0		0
0	0		0
0	0		0
0	0		0
0	0		0
0	0		0
0	0		0
0	0		0
0	0		0
0	0		0
0	0		0
0	0		0
0	0		0
0	0		0
0	0		1
0	0		1
0	0		1
0	0		1
0	0		2
0	0		2
0	0		2
0	0		2
0	0		2
0	0		2
0	0		2
0	0		3
0	0		3
0	0		3
0	1		3
0	1		4
0	1		4
0	1		4
0	1		4
0	1		4
0	1		5
0	1		5
0	1		5
0	1		5
0	1		6
0	2		6
0	2		6
0	2		6
0	2		7
0	2		7
0	3		7
0	3		7
0	4		7
0	6		7
0	6		7
0	6		8
0	7		8
0	9		8
0	9		8
1	10		8
1	11		9
1	13		9
2	14		9
2	26		9
2	27		9
2			10
3			10
3			10
3			11
3			11
3			11
4			11
5			11
5			11
5			12
6			12
7			13
7			14
8			14
11			15
12			15
12			15
13			15
13			16
13			16
18			16
38			16
			17
			17
			20
			20
			20
			21
			21
			22
			22
			22
			22
			23
			23
			23
			23
			24
			24
			24
			24
			25
			26
			26
			27
			28
			32
			34
			36
			37
			40
			41
			41
			42
			44
			48
			50
			53
			59
			70
			95
			100

## Sheet: Figure 2E
Ctrl				Salmonella
WT	Casp11	Casp1	Casp1-11	WT	Casp11	Casp1	Casp1-11
0	0.421941	0	0	16.6667	15.8537	1.44928	0
0	0	0	0	12.7572	26.2626	2.58621	0.378788
0	0	0	0.383142	22.467	22.0264	2.5641	1.69491
0	0	0	0	57.6744	28.3286	21.123	0.782779
0	0		0	29.2181	55	6.47482	2.16216
	0				33.8346	4.2328

## Sheet: Figure 2F
WT	Casp11	Casp1	Casp1-11
20.3284	44.6427	6.4691	0
17.2772	45.1639	22.7073	0
57.0715	36.4843	7.41511	0.163151
55.3802	32.4788	2.7489	2.50554
121.608	21.0348	6.23826	24.3707

## Sheet: Figure 4A
	Ctrl				IFNg
	WT	Casp11	Casp1	Casp1-11	WT	Casp11	Casp1	Casp1-11
Casp11	0.977856	0.000153	0.791857	0.196589	2.04221	0.000138	2.20739	0.000149
Casp1	3.33385	0.000153	0.000148	2.91352	3.19497	0.000138	0.000135	3.39826

[truncated: 8 more sheets: Figure 4B, Figure 4C, FigS1, FigS2, FigS3, FigS4, FigS6, FigS7]
